# Supplementary material for: Neural Mechanisms of Neuro-Rehabilitation Using Transcranial Direct Current Stimulation (tDCS) over the Front-Polar Area
Source: Brain Sci. 2023 Nov 18;13(11):1604. doi: 10.3390/brainsci13111604 (PMC10670271; doi:10.3390/brainsci13111604)
Supplement: Supplementary file 1 [file brainsci-13-01604-s001.zip]

Archive with 1 entries (1 files):
- brainsci-2672382-supplementary.pdf
